# Supplementary material for: Distribution and Genetic Variability of Bemisia tabaci Cryptic Species (Hemiptera: Aleyrodidae) in Italy
Source: Insects. 2021 Jun 4;12(6):521. doi: 10.3390/insects12060521 (PMC8229085; doi:10.3390/insects12060521)
Supplement: Supplementary file 1 [file insects-12-00521-s001.zip]

Archive with 1 entries (1 files):
- insects-1242141-SI.pdf
